# Supplementary material for: Immunogenicity and protective efficacy of SARS-CoV-2 mRNA vaccine encoding secreted non-stabilized spike in female mice
Source: Nat Commun. 2023 Apr 21;14:2309. doi: 10.1038/s41467-023-37795-0 (PMC10120480; doi:10.1038/s41467-023-37795-0)
Supplement: Supplementary file 4 — Source data [file 41467_2023_37795_MOESM4_ESM.xlsx]

## Sheet: Figure 2c
Figure 2c
Pooled convalescent serum						Anti-RBD
Anti-S1						Anti-S2

## Sheet: Figure 3a
Fig 3a: Anti-S Total IgG antibody
	0.2 ug
Mid-point titer	1-dose	2-dose
Mouse 1	1500	12000
Mouse 2	1300	5500
Mouse 3	1750	16000
Mouse 4	400	12000
Mouse 5	1700	15000
	1 ug
Mid-point titer	1-dose	2-dose
Mouse 1	3600	65000
Mouse 2	2900	45000
Mouse 3	4600	38000
Mouse 4	3800	18000
Mouse 5	3500	35000
	10 ug
Mid-point titer	1-dose	2-dose
Mouse 1	6800	80000
Mouse 2	6900	120000
Mouse 3	5300	170000
Mouse 4	9000	95000
Mouse 5	6800	120000
	30 ug
Mid-point titer	1-dose	2-dose
Mouse 1	13000	250000
Mouse 2	10000	260000
Mouse 3	16000	280000
Mouse 4	17000	240000
Mouse 5	7500	160000

## Sheet: Figure 3b
Fig 3b: IgG2a/IgG1 ratio
0.2 μg	IgG2a/IgG1 ratio		1 μg	IgG2a/IgG1 ratio
Mouse 1	38.125		Mouse 1	12.5
Mouse 2	7.30769		Mouse 2	16.875
Mouse 3	22.7778		Mouse 3	14
Mouse 4	15.5556		Mouse 4	38.4615
Mouse 5	13.1034		Mouse 5	10.625

## Sheet: Figure 4a
Figure 4a: Live-virus Micro Neutralization Against Wild-type Virus
	0.2 ug
Micro-VNT50 titer	1-dose	2-dose
Mouse 1	10	320
Mouse 2	10	640
Mouse 3	10	5120
Mouse 4	10	5120
Mouse 5	10	640
	1 ug
Micro-VNT50 titer	1-dose	2-dose
Mouse 1	160	10240
Mouse 2	40	10240
Mouse 3	80	10240
Mouse 4	80	20480
Mouse 5	80	10240
	10 ug
Micro-VNT50 titer	1-dose	2-dose
Mouse 1	160	40960
Mouse 2	160	40960
Mouse 3	320	81920
Mouse 4	1280	81920
Mouse 5	640	40960
	30 ug
Micro-VNT50 titer	1-dose	2-dose
Mouse 1	640	81920
Mouse 2	640	40960
Mouse 3	640	40960
Mouse 4	640	81920
Mouse 5	1280	81920

## Sheet: Figure 4b
Figure 4b: Psuedovirus Neutralization Against WT and VOCs
	0.2 ug
psVNT50 titer	WT	Delta	BA.1	BA.4/5
Mouse 1	229.81	79.74	1	1
Mouse 2	525.9	46.56	1	5.95
Mouse 3	1382.07	184.17	1	38.02
Mouse 4	123.86	39.9	1	1
Mouse 5	81.48	39.91	1	1
	1 ug
psVNT50 titer	WT	Delta	BA.1	BA.4/5
Mouse 1	2879.57	133.33	17.46	1
Mouse 2	6458.34	205.92	8.7	289.18
Mouse 3	17747.8	5659.04	2.65	3.16
Mouse 4	30551.4	10132.8	24.72	1
Mouse 5	9317.77	367.21	296.32	53.7
	10 ug
psVNT50 titer	WT	Delta	BA.1	BA.4/5
Mouse 1	69962.9	9739.61	5250.57	101.57
Mouse 2	48725.6	7158.34	1186.14	43.88
Mouse 3	51750.5	7620.71	1695.95	12.2
Mouse 4	25211.8	4253.32	3994.63	213.57
Mouse 5	22350.7	6288.8	1800.1
	30 ug
psVNT50 titer	WT	Delta	BA.1	BA.4/5
Mouse 1	70000	22472.6	543.27	878.75
Mouse 2	49954.5	7228.24	2999.44	603.3
Mouse 3	56017.8	16246.2	1527.78	335.51
Mouse 4	62493	4534.01	1688.11	162.99
Mouse 5	38706.3	1660.68	199.44	409.85

## Sheet: Figure 4c
	Figure 4c: Live-virus micro-Neutralization
	WT
	2X ChulaCov19	2X CoronaVac	2X AZD1222	CoronaVac/ChulaCov19	AZD1222/ChulaCov19
Mouse 1	10240	2560	5120	40960	20480
Mouse 2	20480	1280	5120	40960	40960
Mouse 3	10240	2560	5120	20480	40960
Mouse 4	10240	20480	1280	20480	20480
Mouse 5	20480	2560	10240	10240	40960
	Alpha
	2X ChulaCov19	2X CoronaVac	2X AZD1222	CoronaVac/ChulaCov19	AZD1222/ChulaCov19
Mouse 1	10240	640	2560	10240	20480
Mouse 2	40960	160	640	20480	20480
Mouse 3	5120	2560	1280	20480	20480
Mouse 4	10240	10240	320	20480	10240
Mouse 5	20480	1280	2560	5120	40960
	Beta
	2X ChulaCov19	2X CoronaVac	2X AZD1222	CoronaVac/ChulaCov19	AZD1222/ChulaCov19
Mouse 1	2560	640	2560	20480	10240
Mouse 2	20480	160	2560	20480	5120
Mouse 3	5120	2560	2560	20480	40960
Mouse 4	10240	10240	320	20480	20480
Mouse 5	10240	1280	5120	5120	40960
	Delta
	2X ChulaCov19	2X CoronaVac	2X AZD1222	CoronaVac/ChulaCov19	AZD1222/ChulaCov19
Mouse 1	5120	320	640	10240	5120
Mouse 2	5120	40	320	20480	2560
Mouse 3	1280	640	320	2560	2560
Mouse 4	2560	2560	80	2560	5120
Mouse 5	2560	640	320	5120	5120

## Sheet: Figure 4d
	Figure 4d: Pseudovirus Neutralization Against Omicron
		BA.1
		2X ChulaCov19	2X CoronaVac	2X AZD1222	CoronaVac/ChulaCov19	AZD1222/ChulaCov19
	Mouse 1	2480.34	35.58	1	104.64	1095.44
	Mouse 2	498.75	1	1	6985.82	186.41
	Mouse 3	584.23	1	1	1476.65	187.26
	Mouse 4	1154.31	96.99	1	718.08	141.19
	Mouse 5	145.42	1	151.3	662.65	417.45
		BA.4/5
		2X ChulaCov19	2X CoronaVac	2X AZD1222	CoronaVac/ChulaCov19	AZD1222/ChulaCov19
	Mouse 1	110.09	1	39.65	164.87	924.28
	Mouse 2	308.25	1	1	6739.25	1387.36
	Mouse 3	383.95	39.01	31.01	264.07	141.3
	Mouse 4	188.98	37.94	1	48.84	321.57
	Mouse 5	87.39	1	1	439.59	762.95

## Sheet: Figure 4e
	Figure 4e: Pseudovirus Neutralization Against WT and VOCs
		Wk2
		WT	Delta	BA.1	BA.4/5
	Mouse 1	1	1	1	1
	Mouse 2	1	1	1	1
	Mouse 3	21.55	1	1	1
	Mouse 4	36.63	1	1	1
	Mouse 5	2.87	1	1	1
		Wk5
		WT	Delta	BA.1	BA.4/5
	Mouse 1	2415.5	1023.23	1	1
	Mouse 2	1526.92	672.82	190.64	1
	Mouse 3	1625.39	670.36	185.98	231.53
	Mouse 4	532.58	308.09	25.99	36.77
	Mouse 5	2365.39	772.7	559.59	135.09
		Wk18
		WT	Delta	BA.1	BA.4/5
	Mouse 1	938.36	355.4	1	1
	Mouse 2	881.28	394.66	190.54	37.1
	Mouse 3	466.53	319.39	191.99	96.66
	Mouse 4	789.53	319.96	219.95	63.35
	Mouse 5	899	385	170	102
		Wk22
		WT	Delta	BA.1	BA.4/5
	Mouse 1	16130.4	6478.3	127.06	226.6
	Mouse 2	67187.1	10710.4	12425.8	3610.03
	Mouse 3	29482	31929.3	2998.45	2584.05
	Mouse 4	15929.9	5053.19	2997.81	2670.43
	Mouse 5	21346	12659	3114	2564

## Sheet: Figure 5a-b
Figure 5a: SARS-CoV-2-specific IFN-γ producing T cells
	Pool 1 (SFC/10^6 splenocytes)						Pool 2 (SFC/10^6 splenocytes)						Pool 3 (SFC/10^6 splenocytes)						Pool 4 (SFC/10^6 splenocytes)						Pool 5 (SFC/10^6 splenocytes)						Pool 6						Pool 7						Pool 8						Pool 9
ChulaCov19	Mouse 1	Mouse 2	Mouse 3	Mouse 4	Mouse 5		Mouse 1	Mouse 2	Mouse 3	Mouse 4	Mouse 5		Mouse 1	Mouse 2	Mouse 3	Mouse 4	Mouse 5		Mouse 1	Mouse 2	Mouse 3	Mouse 4	Mouse 5		Mouse 1	Mouse 2	Mouse 3	Mouse 4	Mouse 5		Mouse 1	Mouse 2	Mouse 3	Mouse 4	Mouse 5		Mouse 1	Mouse 2	Mouse 3	Mouse 4	Mouse 5		Mouse 1	Mouse 2	Mouse 3	Mouse 4	Mouse 5		Mouse 1
0.2 μg	4	0	0	6	8		8	8	0	0	10		64	172	14	86	160		8	6	6	12	6		26	32	8	36	20		4	12	4	6	6		8	10	0	2	20		2	0	2	6	0		8
1 μg	8	4	6	12	2		8	28	0	8	0		172	198	58	116	248		72	74	28	44	42		170	190	48	126	150		26	28	8	14	12		4	6	0	20	0		6	0	10	8	0		78
10 μg	36	16	26	22	46		0	2	24	2	14		344	110	164	122	396		420	424	366	146	344		1296	898	866	538	1526		16	24	28	10	30		98	40	10	40	12		6	86	100	46	86		320
30 μg	34	12	76	12	38		8	6	2	2	2		316	124	54	18	208		352	164	288	134	972		812	266	524	268	608		70	22	8	2	12		80	32	12	44	26		154	46	176	76	114		74
[truncated: 9 more columns]

## Sheet: Figure 5b
Figure 5b: SARS-CoV-2-specific IFN-γ producing T cells
	Pool 1 (SFC/10^6 splenocytes)						Pool 2 (SFC/10^6 splenocytes)						Pool 3 (SFC/10^6 splenocytes)						Pool 4 (SFC/10^6 splenocytes)						Pool 5 (SFC/10^6 splenocytes)						Pool 6						Pool 7						Pool 8						Pool 9
Prime/boost	Mouse 1	Mouse 2	Mouse 3	Mouse 4	Mouse 5		Mouse 1	Mouse 2	Mouse 3	Mouse 4	Mouse 5		Mouse 1	Mouse 2	Mouse 3	Mouse 4	Mouse 5		Mouse 1	Mouse 2	Mouse 3	Mouse 4	Mouse 5		Mouse 1	Mouse 2	Mouse 3	Mouse 4	Mouse 5		Mouse 1	Mouse 2	Mouse 3	Mouse 4	Mouse 5		Mouse 1	Mouse 2	Mouse 3	Mouse 4	Mouse 5		Mouse 1	Mouse 2	Mouse 3	Mouse 4	Mouse 5		Mouse 1
2X ChulaCov19	22	86	58	58	64		2	4	0	14	8		448	1236	1324	1688	1212		190	310	110	144	208		352	1056	608	728	872		26	80	52	60	56		22	60	40	46	196		4	34	18	30	14		110
2X CoronaVac	0	2	0	0	0		0	2	0	0	0		12	12	6	16	36		0	0	4	0	0		0	8	0	0	0		0	2	0	0	8		16	10	24	12	42		0	0	0	0	0		0
2X AZD1222	60	16	40	16	26		8	0	10	6	6		1456	1182	1074	1212	1400		106	70	118	68	140		478	92	636	312	962		14	14	16	8	50		98	102	92	40	148		0	0	12	0	2		194
CoronaVac/ChulaCov19	0	0	2	0	4		2	0	0	2	2		12	110	362	242	244		12	6	14	22	18		4	2	32	24	16		4	4	2	0	8		4	10	6	6	2		0	0	4	2	8		70
AZD1222/ChulaCov19	14	54	40	14	12		6	6	12	6	4		1912	2060	1278	1328	1390		378	390	202	168	250		1382	1432	986	916	1158		32	40	52	38	22		144	244	84	70	62		0	30	6	16	28		402
[truncated: 9 more columns]

[truncated: 5 more sheets: Figure 6a-c, Figure 6b, Figure 6c, Suppl Figure S1a, Suppl Figure S1b]
